# Supplementary material for: Circulation of SARS-CoV-2 and Co-Infection with Plasmodium falciparum in Equatorial Guinea
Source: Infect Dis Rep. 2025 Sep 10;17(5):111. doi: 10.3390/idr17050111 (PMC12452662; doi:10.3390/idr17050111)
Supplement: Supplementary file 1 [file idr-17-00111-s001.zip]

Archive with 1 entries (1 files):
- idr-3713897-supplementary.pdf
